# Supplementary material for: Cell Penetrating Peptide-Based Self-Assembly for PD-L1 Targeted Tumor Regression
Source: Int J Mol Sci. 2021 Dec 10;22(24):13314. doi: 10.3390/ijms222413314 (PMC8703959; doi:10.3390/ijms222413314)
Supplement: Supplementary file 1 [file ijms-22-13314-s001.zip]

Archive with 1 entries (1 files):
- ijms-1502704-supplementary.pdf
